# Supplementary material for: Impact of Varying Sleep Pressure on Daytime Sleep Propensity in Healthy Young and Older Adults
Source: Clocks Sleep. 2025 Jan 2;7(1):2. doi: 10.3390/clockssleep7010002 (PMC11755553; doi:10.3390/clockssleep7010002)
Supplement: Supplementary file 1 [file clockssleep-07-00002-s001.zip]

Archive with 9 entries (9 files):
- 24hTSTs.csv
- 24hTSTs_DLMOn.csv
- BASN_TST.csv
- FigureS1_SleepOverProtocol_DLMOn.pdf
- FigureS2_YoungParticipants.pdf
- FigureS3_OlderParticipants.pdf
- napTSTs.csv
- napTSTs_DLMOn.csv
- Supplementary_Material.pdf
