# Supplementary material for: Impact of Varying Sleep Pressure on Daytime Sleep Propensity in Healthy Young and Older Adults
Source: Clocks Sleep. 2025 Jan 2;7(1):2. doi: 10.3390/clockssleep7010002 (PMC11755553; doi:10.3390/clockssleep7010002)
Supplement: Supplementary file 1 [file clockssleep-07-00002-s001.zip › 24hTSTs_DLMOn.csv]

ID	Group	Session	24hTST
O01	O	1	6.36666666666667
O02	O	1	6.61666666666667
O03	O	1	5.575
O04	O	1	6.725
O05	O	1	5.5
O06	O	1	6.775
O07	O	1	7.00833333333333
O08	O	1	6.39166666666667
O09	O	1	6.43333333333333
O10	O	1	6.65833333333333
O11	O	1	6.7
O12	O	1	6.85833333333333
O13	O	1	6.91666666666667
O14	O	1	7.18333333333333
O15	O	1	7.08333333333333
O16	O	1	6.74166666666667
O17	O	1	5.83333333333333
O18	O	1	5.93333333333333
O19	O	1	5.74166666666667
O20	O	1	6.99166666666667
O21	O	1	5.51666666666667
O22	O	1	6.41666666666667
O23	O	1	6.89166666666667
O24	O	1	7.43333333333333
O25	O	1	4.85833333333333
O26	O	1	5.05
Y01	Y	1	7.49166666666667
Y02	Y	1	7.70833333333333
Y03	Y	1	7.80833333333333
Y04	Y	1	6.44166666666667
Y05	Y	1	7.76666666666667
Y06	Y	1	7.51666666666667
Y07	Y	1	7.48333333333333
Y08	Y	1	6.95833333333333
Y09	Y	1	7.45833333333333
Y10	Y	1	6.70833333333333
Y11	Y	1	6.89166666666667
Y12	Y	1	6.00833333333333
Y13	Y	1	7.64166666666667
Y14	Y	1	6.775
Y15	Y	1	7.85
Y16	Y	1	7.43333333333333
Y17	Y	1	7.73333333333333
Y18	Y	1	6.86666666666667
Y19	Y	1	7.8
Y20	Y	1	7.825
Y21	Y	1	7.59166666666667
Y22	Y	1	7.625
O01	O	2	6.55
O02	O	2	7.29166666666667
O03	O	2	6.1
O04	O	2	7.85833333333333
O05	O	2	5.63333333333333
O06	O	2	6.775
O07	O	2	7.54166666666667
O08	O	2	7.18333333333333
O09	O	2	7.49166666666667
O10	O	2	6.65833333333333
O11	O	2	7.84166666666667
O12	O	2	7.85833333333333
O13	O	2	7.69166666666667
O14	O	2	7.24166666666667
O15	O	2	7.76666666666667
O16	O	2	7.85
O17	O	2	6.35833333333333
O18	O	2	7.03333333333333
O19	O	2	6.34166666666667
O20	O	2	8.125
O21	O	2	6.44166666666667
O22	O	2	7.04166666666667
O23	O	2	7.96666666666667
O24	O	2	8.4
O25	O	2	5.63333333333333
O26	O	2	5.65
Y01	Y	2	8.78333333333333
Y02	Y	2	8.89166666666667
Y03	Y	2	8.91666666666667
Y04	Y	2	6.44166666666667
Y05	Y	2	8.96666666666667
Y06	Y	2	8.675
Y07	Y	2	8.68333333333333
Y08	Y	2	8.58333333333333
Y09	Y	2	8.59166666666667
Y10	Y	2	8.05833333333333
Y11	Y	2	8.03333333333333
Y12	Y	2	7.36666666666667
Y13	Y	2	8.83333333333333
Y14	Y	2	8.03333333333333
Y15	Y	2	8.93333333333333
Y16	Y	2	8.63333333333333
Y17	Y	2	8.79166666666667
Y18	Y	2	8.06666666666667
Y19	Y	2	8.86666666666667
Y20	Y	2	7.91666666666667
Y21	Y	2	7.73333333333333
Y22	Y	2	8.675
O01	O	3	6.84166666666667
O02	O	3	7.69166666666667
O03	O	3	6.40833333333333
O04	O	3	8.56666666666667
O05	O	3	5.80833333333333
O06	O	3	7
O07	O	3	8.05
O08	O	3	7.81666666666667
O09	O	3	8.50833333333333
O10	O	3	7.53333333333333
O11	O	3	8.86666666666667
O12	O	3	8.9
O13	O	3	8.45
O14	O	3	7.325
O15	O	3	8.61666666666667
O16	O	3	8.89166666666667
O17	O	3	7.375
O18	O	3	7.725
O19	O	3	7.35
O20	O	3	8.79166666666667
O21	O	3	7.18333333333333
O22	O	3	7.54166666666667
O23	O	3	8.94166666666667
O24	O	3	9.54166666666667
O25	O	3	6.63333333333333
O26	O	3	6.59166666666667
Y01	Y	3	9.48333333333333
Y02	Y	3	10.225
Y03	Y	3	10.025
Y04	Y	3	6.73333333333333
Y05	Y	3	10.0833333333333
Y06	Y	3	9.86666666666667
Y07	Y	3	9.88333333333333
Y08	Y	3	9.56666666666667
Y09	Y	3	9.7
Y10	Y	3	8.44166666666667
Y11	Y	3	8.95833333333333
Y12	Y	3	8.35833333333333
Y13	Y	3	9.89166666666667
Y14	Y	3	9.26666666666667
Y15	Y	3	10.0166666666667
Y16	Y	3	9.81666666666667
Y17	Y	3	9.9
Y18	Y	3	8.66666666666667
Y19	Y	3	9.50833333333333
Y20	Y	3	9.04166666666667
Y21	Y	3	7.73333333333333
Y22	Y	3	9.9
O01	O	4	6.84166666666667
O02	O	4	7.75
O03	O	4	7.2
O04	O	4	9.44166666666667
O05	O	4	6.21666666666667
O06	O	4	7
O07	O	4	8.05
O08	O	4	7.81666666666667
O09	O	4	9.65
O10	O	4	8
O11	O	4	9.65833333333333
O12	O	4	9.7
O13	O	4	8.91666666666667
O14	O	4	8.025
O15	O	4	9.00833333333333
O16	O	4	9.61666666666667
O17	O	4	8.23333333333333
O18	O	4	8.74166666666667
O19	O	4	8.20833333333333
O20	O	4	9.25833333333333
O21	O	4	7.925
O22	O	4	7.54166666666667
O23	O	4	9.175
O24	O	4	10.625
O25	O	4	7.34166666666667
O26	O	4	6.96666666666667
Y01	Y	4	10.2333333333333
Y02	Y	4	11.025
Y03	Y	4	10.9166666666667
Y04	Y	4	7.79166666666667
Y05	Y	4	11.2416666666667
Y06	Y	4	11.0833333333333
Y07	Y	4	10.625
Y08	Y	4	9.65833333333333
Y09	Y	4	10.875
Y10	Y	4	9.3
Y11	Y	4	9.99166666666667
Y12	Y	4	9.40833333333333
Y13	Y	4	10.4166666666667
Y14	Y	4	10.375
Y15	Y	4	11.1166666666667
Y16	Y	4	10.6916666666667
Y17	Y	4	10
Y18	Y	4	9.4
Y19	Y	4	10.6416666666667
Y20	Y	4	10.1916666666667
Y21	Y	4	7.73333333333333
Y22	Y	4	10.7333333333333
O01	O	5	7.43333333333333
O02	O	5	8.34166666666667
O03	O	5	6.45833333333333
O04	O	5	9.15833333333333
O05	O	5	4.68333333333333
O06	O	5	7.73333333333333
O07	O	5	8.75
O08	O	5	5.94166666666667
O09	O	5	8.9
O10	O	5	6.79166666666667
O11	O	5	8.69166666666667
O12	O	5	8.325
O13	O	5	9.05833333333333
O14	O	5	6.83333333333333
O15	O	5	7.63333333333333
O16	O	5	8.3
O17	O	5	7.61666666666667
O18	O	5	8.85
O19	O	5	7.4
O20	O	5	10.1916666666667
O21	O	5	7
O22	O	5	6.875
O23	O	5	8.625
O24	O	5	10.9916666666667
O25	O	5	6.50833333333333
O26	O	5	7.04166666666667
Y01	Y	5	9.16666666666667
Y02	Y	5	9.53333333333333
Y03	Y	5	8.95
Y04	Y	5	8.20833333333333
Y05	Y	5	10.9166666666667
Y06	Y	5	10.3916666666667
Y07	Y	5	11.3083333333333
Y08	Y	5	10.5916666666667
Y09	Y	5	10.1083333333333
Y10	Y	5	9.45
Y11	Y	5	8.95
Y12	Y	5	7.78333333333333
Y13	Y	5	9.35
Y14	Y	5	10.275
Y15	Y	5	11.1083333333333
Y16	Y	5	9.69166666666667
Y17	Y	5	9.45
Y18	Y	5	9.63333333333333
Y19	Y	5	9.64166666666667
Y20	Y	5	9.225
Y21	Y	5	7.21666666666667
Y22	Y	5	8.91666666666667
O01	O	6	4.59166666666667
O02	O	6	5.34166666666667
O03	O	6	3.7
O04	O	6	6.51666666666667
O05	O	6	2.30833333333333
O06	O	6	5.51666666666667
O07	O	6	5.91666666666667
O08	O	6	3.79166666666667
O09	O	6	6.5
O10	O	6	4.20833333333333
O11	O	6	6.09166666666667
O12	O	6	5.73333333333333
O13	O	6	6.45
O14	O	6	4.49166666666667
O15	O	6	5.425
O16	O	6	6.65833333333333
O17	O	6	4.8
O18	O	6	6
O19	O	6	5.55833333333333
O20	O	6	7.575
O21	O	6	4.675
O22	O	6	4.25833333333333
O23	O	6	6.05833333333333
O24	O	6	8.15833333333333
O25	O	6	3.90833333333333
O26	O	6	4.875
Y01	Y	6	6.46666666666667
Y02	Y	6	6.74166666666667
Y03	Y	6	6.125
Y04	Y	6	5.65833333333333
Y05	Y	6	8.04166666666667
Y06	Y	6	7.68333333333333
Y07	Y	6	8.725
Y08	Y	6	8.575
Y09	Y	6	7.43333333333333
Y10	Y	6	7.23333333333333
Y11	Y	6	6.65
Y12	Y	6	4.89166666666667
Y13	Y	6	6.60833333333333
Y14	Y	6	7.475
Y15	Y	6	8.325
Y16	Y	6	6.95833333333333
Y17	Y	6	6.45
Y18	Y	6	7.51666666666667
Y19	Y	6	6.94166666666667
Y20	Y	6	6.43333333333333
Y21	Y	6	4.50833333333333
Y22	Y	6	5.95
O01	O	7	2.8
O02	O	7	4.14166666666667
O03	O	7	3.51666666666667
O04	O	7	5.525
O05	O	7	3.24166666666667
O06	O	7	2.4
O07	O	7	4.50833333333333
O08	O	7	4.05833333333333
O09	O	7	6.64166666666667
O10	O	7	3.125
O11	O	7	6.06666666666667
O12	O	7	5.75
O13	O	7	5.375
O14	O	7	3.28333333333333
O15	O	7	4.2
O16	O	7	6.19166666666667
O17	O	7	5.1
O18	O	7	6.21666666666667
O19	O	7	5.225
O20	O	7	5.31666666666667
O21	O	7	5.08333333333333
O22	O	7	3.975
O23	O	7	4.84166666666667
O24	O	7	6.6
O25	O	7	4.24166666666667
O26	O	7	4.975
Y01	Y	7	5.55833333333333
Y02	Y	7	5.66666666666667
Y03	Y	7	5.475
Y04	Y	7	4.20833333333333
Y05	Y	7	6.91666666666667
Y06	Y	7	6.69166666666667
Y07	Y	7	6.21666666666667
Y08	Y	7	5.85833333333333
Y09	Y	7	6.63333333333333
Y10	Y	7	5.00833333333333
Y11	Y	7	6.16666666666667
Y12	Y	7	5.91666666666667
Y13	Y	7	5.19166666666667
Y14	Y	7	6.45833333333333
Y15	Y	7	6.26666666666667
Y16	Y	7	5.525
Y17	Y	7	5.21666666666667
Y18	Y	7	4.76666666666667
Y19	Y	7	5.20833333333333
Y20	Y	7	4.56666666666667
Y21	Y	7	1.725
Y22	Y	7	4.51666666666667
O01	O	8	3.11666666666667
O02	O	8	4.48333333333333
O03	O	8	3.60833333333333
O04	O	8	5.48333333333333
O05	O	8	3.675
O06	O	8	3.39166666666667
O07	O	8	4.58333333333333
O08	O	8	3.575
O09	O	8	6.625
O10	O	8	3.725
O11	O	8	6.11666666666667
O12	O	8	5.85833333333333
O13	O	8	5.50833333333333
O14	O	8	3.70833333333333
O15	O	8	4.16666666666667
O16	O	8	6.10833333333333
O17	O	8	4.86666666666667
O18	O	8	5.93333333333333
O19	O	8	5.39166666666667
O20	O	8	5.35
O21	O	8	5.18333333333333
O22	O	8	4.20833333333333
O23	O	8	4.8
O24	O	8	6.86666666666667
O25	O	8	4.1
O26	O	8	4.76666666666667
Y01	Y	8	5.50833333333333
Y02	Y	8	5.69166666666667
Y03	Y	8	5.5
Y04	Y	8	5.41666666666667
Y05	Y	8	6.925
Y06	Y	8	6.71666666666667
Y07	Y	8	6.30833333333333
Y08	Y	8	5.525
Y09	Y	8	6.74166666666667
Y10	Y	8	4.90833333333333
Y11	Y	8	6.15
Y12	Y	8	5.63333333333333
Y13	Y	8	5.175
Y14	Y	8	6.46666666666667
Y15	Y	8	6.325
Y16	Y	8	5.46666666666667
Y17	Y	8	5.35833333333333
Y18	Y	8	4.8
Y19	Y	8	5.45833333333333
Y20	Y	8	5.66666666666667
Y21	Y	8	2.68333333333333
Y22	Y	8	4.59166666666667
O01	O	9	3.41666666666667
O02	O	9	4.28333333333333
O03	O	9	3.43333333333333
O04	O	9	5.71666666666667
O05	O	9	4.15
O06	O	9	3.16666666666667
O07	O	9	4.075
O08	O	9	3
O09	O	9	6.58333333333333
O10	O	9	3.23333333333333
O11	O	9	5.46666666666667
O12	O	9	5.95
O13	O	9	5.79166666666667
O14	O	9	4.09166666666667
O15	O	9	3.90833333333333
O16	O	9	6.16666666666667
O17	O	9	4.86666666666667
O18	O	9	5.48333333333333
O19	O	9	4.90833333333333
O20	O	9	5.68333333333333
O21	O	9	4.675
O22	O	9	4.29166666666667
O23	O	9	4.70833333333333
O24	O	9	6.79166666666667
O25	O	9	3.68333333333333
O26	O	9	4.75833333333333
Y01	Y	9	5.975
Y02	Y	9	5.24166666666667
Y03	Y	9	5.3
Y04	Y	9	6.03333333333333
Y05	Y	9	6.68333333333333
Y06	Y	9	6.45833333333333
Y07	Y	9	5.91666666666667
Y08	Y	9	5.65
Y09	Y	9	6.74166666666667
Y10	Y	9	5.65833333333333
Y11	Y	9	6.475
Y12	Y	9	5.53333333333333
Y13	Y	9	5
Y14	Y	9	6.30833333333333
Y15	Y	9	6.15833333333333
Y16	Y	9	5.1
Y17	Y	9	4.25
Y18	Y	9	4.50833333333333
Y19	Y	9	5.64166666666667
Y20	Y	9	5.53333333333333
Y21	Y	9	2.68333333333333
Y22	Y	9	4.325
O01	O	10	3.64166666666667
O02	O	10	4.78333333333333
O03	O	10	3.1
O04	O	10	4.975
O05	O	10	4.28333333333333
O06	O	10	3.5
O07	O	10	4.15
O08	O	10	3.5
O09	O	10	6.375
O10	O	10	3.03333333333333
O11	O	10	4.95
O12	O	10	5.54166666666667
O13	O	10	5.63333333333333
O14	O	10	3.56666666666667
O15	O	10	4.34166666666667
O16	O	10	5.69166666666667
O17	O	10	4.25833333333333
O18	O	10	4.88333333333333
O19	O	10	4.79166666666667
O20	O	10	5.21666666666667
O21	O	10	4.775
O22	O	10	4.44166666666667
O23	O	10	5.35
O24	O	10	6.525
O25	O	10	3.83333333333333
O26	O	10	4.78333333333333
Y01	Y	10	5.99166666666667
Y02	Y	10	5.525
Y03	Y	10	5.48333333333333
Y04	Y	10	5.125
Y05	Y	10	6.36666666666667
Y06	Y	10	6.275
Y07	Y	10	5.2
Y08	Y	10	6.41666666666667
Y09	Y	10	6.74166666666667
Y10	Y	10	5.875
Y11	Y	10	6.34166666666667
Y12	Y	10	5.44166666666667
Y13	Y	10	5.15
Y14	Y	10	5.33333333333333
Y15	Y	10	6.11666666666667
Y16	Y	10	4.725
Y17	Y	10	4.44166666666667
Y18	Y	10	4.3
Y19	Y	10	4.89166666666667
Y20	Y	10	5.25
Y21	Y	10	2.68333333333333
Y22	Y	10	4.40833333333333
