# Supplementary material for: Impact of Varying Sleep Pressure on Daytime Sleep Propensity in Healthy Young and Older Adults
Source: Clocks Sleep. 2025 Jan 2;7(1):2. doi: 10.3390/clockssleep7010002 (PMC11755553; doi:10.3390/clockssleep7010002)
Supplement: Supplementary file 1 [file clockssleep-07-00002-s001.zip › BASN_TST.csv]

ID	Group	BASN	TST
Y01	Y	7.49166666666667
Y02	Y	7.70833333333333
Y03	Y	7.74166666666667
Y04	Y	6.44166666666667
Y05	Y	7.76666666666667
Y06	Y	7.51666666666667
Y07	Y	7.48333333333333
Y08	Y	7.5
Y09	Y	7.45833333333333
Y10	Y	7.13333333333333
Y11	Y	6.89166666666667
Y12	Y	5.83333333333333
Y13	Y	7.64166666666667
Y14	Y	6.775
Y15	Y	7.85
Y16	Y	7.43333333333333
Y17	Y	7.73333333333333
Y18	Y	7.3
Y19	Y	7.8
Y20	Y	7.83333333333333
Y21	Y	7.59166666666667
Y22	Y	7.64166666666667
O01	O	6.38333333333333
O02	O	6.61666666666667
O03	O	5.575
O04	O	6.75
O05	O	5.5
O06	O	6.775
O07	O	7.00833333333333
O08	O	6.13333333333333
O09	O	6.43333333333333
O10	O	6.65833333333333
O11	O	6.7
O12	O	6.85833333333333
O13	O	6.91666666666667
O14	O	7.18333333333333
O15	O	7.08333333333333
O16	O	5.90833333333333
O17	O	5.83333333333333
O18	O	5.94166666666667
O19	O	5.74166666666667
O20	O	7.08333333333333
O21	O	5.51666666666667
O22	O	6.41666666666667
O23	O	6.89166666666667
O24	O	7.43333333333333
O25	O	4.85833333333333
O26	O	5.05
