# Supplementary material for: Impact of Varying Sleep Pressure on Daytime Sleep Propensity in Healthy Young and Older Adults
Source: Clocks Sleep. 2025 Jan 2;7(1):2. doi: 10.3390/clockssleep7010002 (PMC11755553; doi:10.3390/clockssleep7010002)
Supplement: Supplementary file 1 [file clockssleep-07-00002-s001.zip › napTSTs.csv]

ID	Group	Session	TST
Y01	Y	1	1.29166666666667
Y01	Y	2	0.7
Y01	Y	3	0.75
Y01	Y	4	0.341666666666667
Y01	Y	5	1.225
Y01	Y	6	1.25
Y01	Y	7	1.24166666666667
Y01	Y	8	1.16666666666667
Y01	Y	9	0.766666666666667
Y01	Y	10	0.041666666666667
Y02	Y	1	1.18333333333333
Y02	Y	2	1.33333333333333
Y02	Y	3	0.8
Y02	Y	4	0
Y02	Y	5	1.18333333333333
Y02	Y	6	1.16666666666667
Y02	Y	7	1.20833333333333
Y02	Y	8	0.883333333333333
Y02	Y	9	1.08333333333333
Y02	Y	10	0
Y03	Y	1	1.175
Y03	Y	2	1.06666666666667
Y03	Y	3	0.933333333333333
Y03	Y	4	0
Y03	Y	5	1.13333333333333
Y03	Y	6	1.11666666666667
Y03	Y	7	1.25
Y03	Y	8	0.908333333333333
Y03	Y	9	1.075
Y03	Y	10	0.125
Y04	Y	1	0
Y04	Y	2	0.291666666666667
Y04	Y	3	1.05833333333333
Y04	Y	4	0.416666666666667
Y04	Y	5	1.3
Y04	Y	6	1.14166666666667
Y04	Y	7	1.20833333333333
Y04	Y	8	0.908333333333333
Y04	Y	9	0.15
Y04	Y	10	0.391666666666667
Y05	Y	1	1.2
Y05	Y	2	1.11666666666667
Y05	Y	3	1.15833333333333
Y05	Y	4	1.19166666666667
Y05	Y	5	1.11666666666667
Y05	Y	6	1.13333333333333
Y05	Y	7	1.20833333333333
Y05	Y	8	0.875
Y05	Y	9	0.841666666666667
Y05	Y	10	0.108333333333333
Y06	Y	1	1.15833333333333
Y06	Y	2	1.19166666666667
Y06	Y	3	1.21666666666667
Y06	Y	4	0.691666666666667
Y06	Y	5	1.21666666666667
Y06	Y	6	1.21666666666667
Y06	Y	7	1.18333333333333
Y06	Y	8	0.933333333333333
Y06	Y	9	1.03333333333333
Y06	Y	10	0
Y07	Y	1	1.2
Y07	Y	2	1.2
Y07	Y	3	0.741666666666667
Y07	Y	4	0.708333333333333
Y07	Y	5	1.2
Y07	Y	6	1.16666666666667
Y07	Y	7	1.29166666666667
Y07	Y	8	0.808333333333333
Y07	Y	9	0.025
Y07	Y	10	0.516666666666667
Y08	Y	1	1.08333333333333
Y08	Y	2	0.983333333333333
Y08	Y	3	0.091666666666667
Y08	Y	4	0.95
Y08	Y	5	1.10833333333333
Y08	Y	6	1.10833333333333
Y08	Y	7	1.28333333333333
Y08	Y	8	1.10833333333333
Y08	Y	9	0.891666666666667
Y08	Y	10	0
Y09	Y	1	1.13333333333333
Y09	Y	2	1.10833333333333
Y09	Y	3	1.175
Y09	Y	4	0.85
Y09	Y	5	1.19166666666667
Y09	Y	6	1.175
Y09	Y	7	1.24166666666667
Y09	Y	8	1.10833333333333
Y09	Y	9	1.175
Y09	Y	10	0.775
Y10	Y	1	0.925
Y10	Y	2	0.416666666666667
Y10	Y	3	0.825
Y10	Y	4	0.15
Y10	Y	5	1.16666666666667
Y10	Y	6	1.10833333333333
Y10	Y	7	1.24166666666667
Y10	Y	8	1.13333333333333
Y10	Y	9	1.075
Y10	Y	10	0.808333333333333
Y11	Y	1	1.14166666666667
Y11	Y	2	0.925
Y11	Y	3	1.03333333333333
Y11	Y	4	0.658333333333333
Y11	Y	5	1.26666666666667
Y11	Y	6	1.14166666666667
Y11	Y	7	1.125
Y11	Y	8	1.2
Y11	Y	9	0.95
Y11	Y	10	0
Y12	Y	1	1.24166666666667
Y12	Y	2	1.26666666666667
Y12	Y	3	1.06666666666667
Y12	Y	4	0.075
Y12	Y	5	1.09166666666667
Y12	Y	6	1.18333333333333
Y12	Y	7	1.25
Y12	Y	8	0.891666666666667
Y12	Y	9	0.95
Y12	Y	10	0
Y13	Y	1	1.19166666666667
Y13	Y	2	1.05833333333333
Y13	Y	3	0.525
Y13	Y	4	0
Y13	Y	5	1.25833333333333
Y13	Y	6	1.15833333333333
Y13	Y	7	1.175
Y13	Y	8	0.883333333333333
Y13	Y	9	0.675
Y13	Y	10	0
Y14	Y	1	1.25833333333333
Y14	Y	2	1.23333333333333
Y14	Y	3	1.10833333333333
Y14	Y	4	0.166666666666667
Y14	Y	5	1.2
Y14	Y	6	1.49166666666667
Y14	Y	7	1.26666666666667
Y14	Y	8	1.075
Y14	Y	9	0.133333333333333
Y14	Y	10	0.325
Y15	Y	1	1.08333333333333
Y15	Y	2	1.08333333333333
Y15	Y	3	1.1
Y15	Y	4	0.633333333333333
Y15	Y	5	1.21666666666667
Y15	Y	6	1.15
Y15	Y	7	1.14166666666667
Y15	Y	8	0.916666666666667
Y15	Y	9	1.05833333333333
Y15	Y	10	0.775
Y16	Y	1	1.2
Y16	Y	2	1.18333333333333
Y16	Y	3	0.875
Y16	Y	4	0.191666666666667
Y16	Y	5	1.075
Y16	Y	6	1
Y16	Y	7	1.14166666666667
Y16	Y	8	0.816666666666667
Y16	Y	9	0.5
Y16	Y	10	0.058333333333333
Y17	Y	1	1.05833333333333
Y17	Y	2	1.10833333333333
Y17	Y	3	0.1
Y17	Y	4	0.8
Y17	Y	5	0.958333333333333
Y17	Y	6	1.19166666666667
Y17	Y	7	1.2
Y17	Y	8	0
Y17	Y	9	0.291666666666667
Y17	Y	10	0.008333333333333
Y18	Y	1	0.808333333333333
Y18	Y	2	0.566666666666667
Y18	Y	3	0.733333333333333
Y18	Y	4	0.233333333333333
Y18	Y	5	1.09166666666667
Y18	Y	6	0.916666666666667
Y18	Y	7	1.23333333333333
Y18	Y	8	0.3
Y18	Y	9	0.525
Y18	Y	10	0.7
Y19	Y	1	1.06666666666667
Y19	Y	2	0.641666666666667
Y19	Y	3	1.13333333333333
Y19	Y	4	0
Y19	Y	5	1.25833333333333
Y19	Y	6	1.10833333333333
Y19	Y	7	1.31666666666667
Y19	Y	8	0.825
Y19	Y	9	0.383333333333333
Y19	Y	10	0.758333333333333
Y20	Y	1	0.091666666666667
Y20	Y	2	1.125
Y20	Y	3	1.15
Y20	Y	4	0
Y20	Y	5	1.19166666666667
Y20	Y	6	1.00833333333333
Y20	Y	7	1.19166666666667
Y20	Y	8	0.991666666666667
Y20	Y	9	0.866666666666667
Y20	Y	10	0.608333333333333
Y21	Y	1	0.141666666666667
Y21	Y	2	0
Y21	Y	3	0
Y21	Y	4	0
Y21	Y	5	1.275
Y21	Y	6	0.308333333333333
Y21	Y	7	1.1
Y21	Y	8	0
Y21	Y	9	0
Y21	Y	10	0.008333333333333
Y22	Y	1	1.04166666666667
Y22	Y	2	1.23333333333333
Y22	Y	3	0.833333333333333
Y22	Y	4	0
Y22	Y	5	1.28333333333333
Y22	Y	6	0
Y22	Y	7	1.25833333333333
Y22	Y	8	0.95
Y22	Y	9	0.916666666666667
Y22	Y	10	0.608333333333333
O01	O	1	0.183333333333333
O01	O	2	0.291666666666667
O01	O	3	0
O01	O	4	0.791666666666667
O01	O	5	0.85
O01	O	6	0.683333333333333
O01	O	7	0.5
O01	O	8	0.591666666666667
O01	O	9	0.225
O01	O	10	0.766666666666667
O02	O	1	0.675
O02	O	2	0.4
O02	O	3	0.0583333333333333
O02	O	4	0.941666666666667
O02	O	5	0.833333333333333
O02	O	6	1.23333333333333
O02	O	7	1.01666666666667
O02	O	8	0.2
O02	O	9	0.558333333333333
O02	O	10	0.425
O03	O	1	0.525
O03	O	2	0.308333333333333
O03	O	3	0.791666666666667
O03	O	4	0
O03	O	5	0.891666666666667
O03	O	6	1
O03	O	7	0.616666666666667
O03	O	8	0.133333333333333
O03	O	9	0.458333333333333
O03	O	10	0.758333333333333
O04	O	1	1.13333333333333
O04	O	2	0.708333333333333
O04	O	3	0.875
O04	O	4	0.525
O04	O	5	1
O04	O	6	1.28333333333333
O04	O	7	1.09166666666667
O04	O	8	0.941666666666667
O04	O	9	0.133333333333333
O04	O	10	0.425
O05	O	1	0.133333333333333
O05	O	2	0.0666666666666667
O05	O	3	0.516666666666667
O05	O	4	0.558333333333333
O05	O	5	0.791666666666667
O05	O	6	0.991666666666667
O05	O	7	0.75
O05	O	8	0.558333333333333
O05	O	9	0.633333333333333
O05	O	10	0
O06	O	1	0
O06	O	2	0.225
O06	O	3	0
O06	O	4	0.733333333333333
O06	O	5	0.991666666666667
O06	O	6	0.45
O06	O	7	0.991666666666667
O06	O	8	0
O06	O	9	0.333333333333333
O06	O	10	0.658333333333333
O07	O	1	0.533333333333333
O07	O	2	0.508333333333333
O07	O	3	0
O07	O	4	1.16666666666667
O07	O	5	1.09166666666667
O07	O	6	1.20833333333333
O07	O	7	0.608333333333333
O07	O	8	0
O07	O	9	0.075
O07	O	10	0.808333333333333
O08	O	1	0.541666666666667
O08	O	2	0.533333333333333
O08	O	3	0.608333333333333
O08	O	4	0.0916666666666667
O08	O	5	0.933333333333333
O08	O	6	0.975
O08	O	7	0.741666666666667
O08	O	8	0.208333333333333
O08	O	9	0.341666666666667
O08	O	10	0.308333333333333
O09	O	1	1.05833333333333
O09	O	2	1.01666666666667
O09	O	3	1.14166666666667
O09	O	4	1.1
O09	O	5	1.18333333333333
O09	O	6	1.14166666666667
O09	O	7	1.04166666666667
O09	O	8	0.975
O09	O	9	0.933333333333333
O09	O	10	0.0833333333333333
O10	O	1	0
O10	O	2	0.875
O10	O	3	0.466666666666667
O10	O	4	0.458333333333333
O10	O	5	0.841666666666667
O10	O	6	0.483333333333333
O10	O	7	0.6
O10	O	8	0.383333333333333
O10	O	9	0.266666666666667
O10	O	10	0.516666666666667
O11	O	1	1.14166666666667
O11	O	2	1.025
O11	O	3	0.791666666666667
O11	O	4	0.683333333333333
O11	O	5	1.19166666666667
O11	O	6	1.23333333333333
O11	O	7	1.19166666666667
O11	O	8	0.375
O11	O	9	0.275
O11	O	10	0
O12	O	1	1
O12	O	2	1.04166666666667
O12	O	3	0.8
O12	O	4	0.491666666666667
O12	O	5	1.23333333333333
O12	O	6	1.18333333333333
O12	O	7	1.10833333333333
O12	O	8	1.13333333333333
O12	O	9	0.391666666666667
O12	O	10	0.641666666666667
O13	O	1	0.775
O13	O	2	0.758333333333333
O13	O	3	0.466666666666667
O13	O	4	0.908333333333333
O13	O	5	1.25
O13	O	6	1.21666666666667
O13	O	7	0.908333333333333
O13	O	8	1.04166666666667
O13	O	9	0.308333333333333
O13	O	10	0.283333333333333
O14	O	1	0.0583333333333333
O14	O	2	0.0833333333333333
O14	O	3	0.7
O14	O	4	0.0666666666666667
O14	O	5	1.25
O14	O	6	1.125
O14	O	7	0.483333333333333
O14	O	8	0.466666666666667
O14	O	9	0.175
O14	O	10	0.0416666666666667
O15	O	1	0.683333333333333
O15	O	2	0.85
O15	O	3	0.391666666666667
O15	O	4	0.133333333333333
O15	O	5	1.075
O15	O	6	1.06666666666667
O15	O	7	0.65
O15	O	8	0.591666666666667
O15	O	9	0.825
O15	O	10	0
O16	O	1	1.19166666666667
O16	O	2	1.04166666666667
O16	O	3	0.983333333333333
O16	O	4	0.741666666666667
O16	O	5	1.1
O16	O	6	1.08333333333333
O16	O	7	1.16666666666667
O16	O	8	1.05833333333333
O16	O	9	1.05833333333333
O16	O	10	0
O17	O	1	0.525
O17	O	2	1.01666666666667
O17	O	3	0.858333333333333
O17	O	4	0.758333333333333
O17	O	5	0.95
O17	O	6	0.991666666666667
O17	O	7	0.291666666666667
O17	O	8	1.01666666666667
O17	O	9	0.25
O17	O	10	0.45
O18	O	1	1.1
O18	O	2	0.691666666666667
O18	O	3	1.01666666666667
O18	O	4	0.675
O18	O	5	0.958333333333333
O18	O	6	1.775
O18	O	7	0.816666666666667
O18	O	8	0.241666666666667
O18	O	9	0.416666666666667
O18	O	10	0.325
O19	O	1	0.6
O19	O	2	1.00833333333333
O19	O	3	0.858333333333333
O19	O	4	0.708333333333333
O19	O	5	1.00833333333333
O19	O	6	1.04166666666667
O19	O	7	0.766666666666667
O19	O	8	0.525
O19	O	9	0.741666666666667
O19	O	10	0.758333333333333
O20	O	1	1.04166666666667
O20	O	2	0.666666666666667
O20	O	3	0.466666666666667
O20	O	4	0.933333333333333
O20	O	5	1.04166666666667
O20	O	6	1.08333333333333
O20	O	7	1.15833333333333
O20	O	8	1
O20	O	9	0
O20	O	10	0.75
O21	O	1	0.925
O21	O	2	0.741666666666667
O21	O	3	0.741666666666667
O21	O	4	0.658333333333333
O21	O	5	0.925
O21	O	6	1.09166666666667
O21	O	7	1.025
O21	O	8	0.233333333333333
O21	O	9	0.841666666666667
O21	O	10	0.683333333333333
O22	O	1	0.625
O22	O	2	0.5
O22	O	3	0
O22	O	4	0.816666666666667
O22	O	5	1.075
O22	O	6	0.958333333333333
O22	O	7	0.858333333333333
O22	O	8	0.583333333333333
O22	O	9	0.15
O22	O	10	0.616666666666667
O23	O	1	1.075
O23	O	2	0.975
O23	O	3	0.233333333333333
O23	O	4	0.175
O23	O	5	1.19166666666667
O23	O	6	1.19166666666667
O23	O	7	1.03333333333333
O23	O	8	0.883333333333333
O23	O	9	0.875
O23	O	10	0.275
O24	O	1	0.966666666666667
O24	O	2	1.14166666666667
O24	O	3	1.08333333333333
O24	O	4	1.00833333333333
O24	O	5	1.11666666666667
O24	O	6	1.28333333333333
O24	O	7	1.23333333333333
O24	O	8	1.06666666666667
O24	O	9	0.816666666666667
O24	O	10	0.7
O25	O	1	0.775
O25	O	2	1
O25	O	3	0.708333333333333
O25	O	4	0.458333333333333
O25	O	5	0.741666666666667
O25	O	6	0.558333333333333
O25	O	7	0.633333333333333
O25	O	8	0.583333333333333
O25	O	9	0.858333333333333
O25	O	10	0.633333333333333
O26	O	1	0.6
O26	O	2	0.941666666666667
O26	O	3	0.375
O26	O	4	0.716666666666667
O26	O	5	1.15833333333333
O26	O	6	1.18333333333333
O26	O	7	0.391666666666667
O26	O	8	0.933333333333333
O26	O	9	0.4
O26	O	10	0.916666666666667
